# Supplementary material for: Cytokine-Coding Oncolytic Adenovirus TILT-123 Is Safe, Selective, and Effective as a Single Agent and in Combination with Immune Checkpoint Inhibitor Anti-PD-1
Source: Cells. 2021 Jan 27;10(2):246. doi: 10.3390/cells10020246 (PMC7911972; doi:10.3390/cells10020246)
Supplement: Supplementary file 1 [file cells-10-00246-s001.zip]

Archive with 8 entries (7 files):
- Supplementary figures Havunen 2020/
- Supplementary figures Havunen 2020/Havunen 2020 Figure_S1.tif
- Supplementary figures Havunen 2020/Havunen 2020 Figure_S2.tif
- Supplementary figures Havunen 2020/Havunen 2020 Figure_S3.tif
- Supplementary figures Havunen 2020/Havunen 2020 Figure_S4.tif
- Supplementary figures Havunen 2020/Havunen 2020 Figure_S5.tif
- Supplementary figures Havunen 2020/Havunen 2020 Figure_S6.tif
- Supplementary figures Havunen 2020/Havunen 2020 Figure_S7.tif
